# Supplementary material for: The Putative RNA Helicase HELZ Promotes Cell Proliferation, Translation Initiation and Ribosomal Protein S6 Phosphorylation
Source: PLoS One. 2011 Jul 13;6(7):e22107. doi: 10.1371/journal.pone.0022107 (PMC3135610; doi:10.1371/journal.pone.0022107)
Supplement: Table S1 — Overview of proteins with two conserved LxxLAP motifs. Using the PROSITE pattern search tool [53] the Swiss–Prot database was searched for proteins containing two LxxLAP motifs. Conservation analysis across 33 species was subsequently performed using the MULTIZ whole–genome multiple alignment algorithm [54] implemented in the UCSC Genome Browser [55]. (XLS) [file pone.0022107.s003.xls]

## Sheet: Sheet2
		HELZ		HIF-1a		HIF-2a		CNOT1		FGD1
LxxLAP:		LnpLAP	LkyLAP	LtlLAP	LemLAP	LaqLAP	LetLAP	LggLAP	LagLAP	LflLAP	LqkLAP
Position for human protein:		1100	1674	397	559	400	526	628	1367	265	457
Primates	Human
	Chimp
	Gorilla			-	-						-
	Orangutan		-
	Rhesus
	Baboon
	marmoset
	tarsier					-	-	-		-
	mouse lemur		-				-
	bushbaby					-		-		-
Placental mammals	tree shrew
	mouse					LaqQAT				LvrVAP
	rat
	kangaroo rat		-					-
	guinea pig
	squirrel							-	-		-
	rabbit								LagLSP
	pika							-
	alpaca					-				-
	dolphin		LkcLAP					-
	cow
	horse
	cat	-
	dog
	microbat		LryMEF						-
	megabat	-
	hedgehog		-				-		-
	shrew		-			-	-
	elephant
	rock hyrax			-		-					-
	tenrec						-		LagPAP
	armadillo	-
	sloth							-			-
	conserved
-	gap in sequence (according to MULTIZ alignment tool)
m	mismatch
